# Supplementary material for: Comparison of Fluid Replacement with Sterofundin ISO® vs. Deltajonin® in Infants Undergoing Craniofacial Surgery—A Retrospective Study
Source: J Clin Med. 2023 Oct 8;12(19):6404. doi: 10.3390/jcm12196404 (PMC10573171; doi:10.3390/jcm12196404)
Supplement: Supplementary file 1 [file jcm-12-06404-s001.zip]

Archive with 1 entries (1 files):
- jcm-2604404-supplementary.pdf
